# Supplementary material for: Expression of PD-L1 and other immunotherapeutic targets in thymic epithelial tumors
Source: PLoS One. 2017 Aug 3;12(8):e0182665. doi: 10.1371/journal.pone.0182665 (PMC5542609; doi:10.1371/journal.pone.0182665)
Supplement: S3 Table — (XLSX) [file pone.0182665.s003.xlsx]

## Sheet: Sheet1
S3 Table: Detailed Clinicopathologic Features and Immunophenotyping Data of Individual Patients.
Patient ID	Gender	Age at diagnosis	Dead/Alive (D=1 ,A=0)	Overall (mon)	Race	Smoking	Myasthenia	KPS	Primary	Path Info	Original Stage	Neoadjuvant (Y=1, N=0)	Adjuvant Therapy (Y=1, N=0)	Site	Tx Timepoint of Specimen	PD-L1 M score	M0	M1	M2	M3	PD-L1 H score	CD8	CD3	PD1	CTLA4	TIM3	ICOS	GITR	CD137
Thymoma 9	M	74.0247	0	63.377	Hispanic	Former	0	100	Thymoma	B3	II	1	0	Thymic resection	Post neoadjuvant chemo	65	35	5	35	25	150	2	2	2	2	2	2	2	2
Thymoma 8	M	56.2521	0	140.426	White	Never	0	80	Thymoma	B3	IVB	1	1	Lung	Recurrent disease post neoadj chemo; adj RT	70	30	53	15	2	89	3	3	1	1	2	1	1	1
Thymoma 7	F	83.0082	1	8.09836	White	Current	0	90	Thymoma	B3	III	0	0	Mediastinal mass	Pre-treatment tissue	75	25	5	20	50	195	2	1	2	2	2	1	2	2
Thymoma 6	M	42.4959	0	99.3115	White	Never	0	90	Thymoma	B3	II	0	0	Thymectomy/Mediastinal mass	Pre-treatment tissue	90	10	30	30	30	180	2	2	1	2	2	2	3	2
Thymoma 5	F	36.2219	0	17.8361	White	Former	0	90	Thymoma	B2+B3	IVA	1	1	Thymectomy + Pericardectomy	Post neoadjuvant chemo	90	10	10	40	40	210	3	N/A	2	1	3	1	2	1
Thymoma 4	F	59.8164	1	86.5574	White	Never	0	90	Thymoma	B3	IVB	1	1	Thymectomy + Pleurectomy	Post neoadjuvant chemo	90	10	30	30	30	180	1	1	N/A	1	2	1	1	1
Thymoma 3	M	33.4082	0	16.0328	White	Never	0	90	Thymoma	B2	II	0	0	Mediastinal mass	Pre-treatment tissue	95	5	0	55	40	230	3	3	3	3	2	2	3	2
Thymoma 2	M	50.263	1	23.5082	N/A	Current	0	90	Thymoma	B3	IVA	1	0	L lung wedge	Post neoadjuvant chemo	95	30	60	5	5	85	3	3	3	3	3	3	1	2
Thymoma 12	F	58	1	11.6066	White	Never	0	80	Thymoma	B3	IVA	1	1	Mediastinal mass	Post neoadjuvant chemo	0	100	0	0	0	0	1	1	1	1	1	0	1	1
Thymoma 11	F	69.5123	1	43.2459	White	Never	0	80	Thymoma	B3	IVA	1	1	Ant mediastinal mass	Pre-treatment tissue	30	10	20	0	70	230	1	1	0	0	2	1	1	N/A
Thymoma 10	F	45	1	62.623	White	Never	1	90	Thymoma	B3	III	0	1	Pleura	Recurrent disease post adj RT	60	40	0	40	20	140	2	1	1	1	1	1	3	1
Thymoma 1	M	56.0575	0	111.672	White	Never	1	90	Thymoma	B2+B3	III	1	0	Thymectomy	Post neoadjuvant chemo	100	0	20	60	20	200	3	3	1	1	3	1	1	1
Thymic Carcinoma 9	F	70.9096	0	39.082	White	Never	0	80	Thymic carcinoma	Basaloid	IVA	0	1	Mediastinal mass	Pre-treatment tissue	0	100	0	0	0	0	1	1	2	0	1	1	1	0
Thymic Carcinoma 8	F	68.4247	1	80.3279	White	Former	0	80	Thymic carcinoma	Squamous	IVB	1	0	Thymectomy	Post neoadjuvant chemo	1	99	0	0	1	3	2	2	2	1	3	2	2	2
Thymic Carcinoma 7	F	79.7836	1	14.8525	White	Current	0	90	Thymic carcinoma	Squamous + Neuroendocrine features	I	0	0	Thymectomy + Lung wedge	Pre-treatment tissue	9	91	3	3	3	18	3	3	3	3	2	3	3	3
Thymic Carcinoma 6	M	56	1	70.3934	White	Never	0	80	Thymic carcinoma	Squamous	IVB	1	1	Thymectomy	Post neoadjuvant chemo	15	85	2	10	3	31	2	2	0	1	2	1	1	3
Thymic Carcinoma 5	M	58.126	1	29.0164	Hispanic	Never	0	90	Thymic carcinoma	Squamous	IVB	1	1	Mediastinal mass + Sternum	Post neoadjuvant chemo + intraop RT	20	80	0	10	10	50	2	2	3	2	2	1	2	2
Thymic Carcinoma 4	M	56.0274	0	176.525	White	Former	0	80	Thymic carcinoma	Squamous	III	1	1	Thymectomy and Pericardial Excision	Post neoadjuvant chemo	25	75	5	10	10	55	2	3	0	3	3	3	1	3
Thymic Carcinoma 3	M	72.2932	1	34.3934	White	Former	0	90	Thymic carcinoma	Squamous	IVA	1	0	Mediastinal mass	Post neoadjuvant chemo + intraop RT	60	40	0	30	30	150	3	3	2	3	1	2	3	2
Thymic Carcinoma 2	F	67.1781	0	72.623	White	Never	0	90	Thymic carcinoma	Squamous	I	0	0	Thymectomy	Pre-treatment tissue	80	20	10	50	20	170	3	3	0	3	3	3	3	3
Thymic Carcinoma 11	M	48.1753	1	41.1803	White	Former	0	90	Thymic carcinoma	Squamous	IVB	0	1	Mediastinal mass	Pre-treatment tissue	0	100	0	0	0	0	1	1	0	1	1	2	2	1
Thymic Carcinoma 10	M	70.7288	1	22.8852	White	Former	0	70	Thymic carcinoma	Squamous	III	1	1	Skin and soft tissue L chest	Recurrent disease post neoadjuvant chemo + adjuv RT	9	100	0	0	0	0	1	1	0	2	2	2	1	1
Thymic Carcinoma 1	M	44.4219	1	79.2459	Asian	Never	0	80	Thymic carcinoma		II	0	1	L lingula recurrence	Recurrent disease post adj RT	90	10	30	30	30	180	2	1	1	2	3	0	1	1
